# Supplementary material for: Synthesis and Pharmacological Characterization of Novel Peripheral Cannabinoid-1 Receptor Blockers Based on a Tricyclic Scaffold
Source: J Med Chem. 2025 Apr 21;68(9):9431–45. doi: 10.1021/acs.jmedchem.4c03132 (PMC12067444; doi:10.1021/acs.jmedchem.4c03132)
Supplement: Supplementary file 2 — jm4c03132_si_002.csv [file jm4c03132_si_002.csv]

Compound ID	Molecular Formula	Molecular Weight (g/mol)	cLogP	PSA (A2)	HBD	CB1R mKi (nM)	CB1R hKi (nM)	CB1R hIC50 (nM)	CB2R hKi (nM)	PappA:B (×10-6 cm/s)	Efflux Ratio	P-gp Substrate
BNS807	Cc1ccc(cc1)S(=O)(=O)N[C@H]1CCCOc2c(n(nc12)c1ccccc1Cl)c1ccc(Cl)cc1	528	6.58	73	1	10	1.4	1.5	1650	ND	ND	ND
BNS808	Clc1ccc(cc1)S(=O)(=O)NC1CCCOc2c(n(nc12)c1ccccc1Cl)c1ccc(Cl)cc1	549	6.81	73	1	0.7	0.7	0.8	1930	0.26	3.95	Yes
BNS809	Clc1ccc(cc1)c1n(nc2C(CCCOc12)NS(C)(=O)=O)c1ccccc1Cl	452	4.6	73	1	33.78	7.7	8.5	>9000	ND	ND	ND
BNS813	CNC(=O)NC1CCCOc2c1nn(c3ccccc3Cl)c2c4ccc(Cl)cc4	431	4.87	68	2	1130	ND	ND	ND	ND	ND	ND
BNS815	CS(=O)(=O)N1CCC(CC1)C(=O)NC1CCCOc2c(n(nc12)c1ccccc1Cl)c1ccc(Cl)cc1	563	4.72	93	1	17.96	9.09	10.09	6312	10.09	1.87	Yes
BNS816	O=C(OCC)N1CCC(CC1)C(=O)NC1CCCOc2c(n(nc12)c1ccccc1Cl)c1ccc(Cl)cc1	557	5.8	86	1	8.93	ND	ND	1531	6.99	0.77	No
BNS825	Clc1ccc(cc1)S(=O)(=O)N1CCC(CC1)C(=O)NC1CCCOc2c(n(nc12)c1ccccc1Cl)c1ccc(Cl)cc1	660	6.93	93	1	1.6	3.1	3.8	127	ND	ND	ND
